# Supplementary material for: DGAT2 reduction and lipid dysregulation drive psoriasis development in keratinocyte-specific SPRY1-deficient mice
Source: JCI Insight. 2025 Jul 22;10(17):e192507. doi: 10.1172/jci.insight.192507 (PMC12487672; doi:10.1172/jci.insight.192507)
Supplement: Supporting data values [file jciinsight-10-192507-s060.xlsx]

## Sheet: Figure 1
Figure 1C	Intracellular
	The concentration of triglycerides(mmol/g)			The concentration of diglycerides(mmol/g)
	nor	pso		nor	pso
	0.19291	0.215653		2.37718	10.8246
	0.242485	0.239522		2.13948	3.59806
	0.265375	0.158335		2.45434	3.02099
	0.23634	0.104842		2.13702	4.1146
	0.240477	0.170507		3.59311	3.08123
	0.225479	0.231748		5.44705	7.07034
	0.259119	0.203074		2.72196	4.00489
	0.260156	0.237478		2.69597	5.42413
Figure 1D	Cell supernatant
	The concentration of triglycerides(mmol/g)			The concentration of diglycerides(mmol/g)
	nor	pso		nor	pso
	0.0777661	0.0293703		4.06311	1.23159
	0.0134505	0.0376147		3.75346	1.25142
	0.0505072	0.0479963		3.45548	1.84688
	0.063985	0.0285853		2.71975	1.37781
	0.0377702	0.0307725		1.49978	2.1044
	0.0607569	0.0277011		3.87308	2.14074
	0.0561026	0.0251575		2.25885	2.35087
	0.0600046	0.02704			1.55042
Figure 1E	GSE30999 DGAT2			GSE13355 DGAT2
	psoriatic patient			psoriatic patient
	NL	L		NL	L
	13.02	12.06		6.4525	0.590635
	12.53	11.79		2.08482	0.182701
	13.39	12.41		4.17303	0.33152
	12.45	11.82		1.43328	0.0822243
	11.02	11.49		1.26219	1.12466
	11.44	11.28		1.77864	0.207327
	10.96	12.08		0.949174	0.62771
	13.56	11.55		0.659424	1.1
	12.4	10.78		0.475064	0.0412895
	10.56	11.26		1.21675	0.0650279
	12.06	10.98		0.978097	0.326555
	12.69	11.94		0.725952	0.394392
	13.59	12		3.35728	0.348419
	11.55	11.94		3.69369	0.290673
	12.53	12.42		0.961614	0.259209
	12.63	11.51		3.89472	0.597163
	12.9	12.18		2.49634	0.168241
	13.04	11.39		4.03883	0.239397
	12.37	11.99		1.00377	0.020173
	10.28	11.27		11.6402	1.03959
	13.63	11.44		1.08244	0.238346
	13.25	11.49		1.49835	0.351649
	13.85	13.02		0.585655	0.213838
	12.59	11.21		1.92017	0.169908
	12.81	11.63		1.19487	0.566488
	12.14	11.16		1.02597	0.178036
	11.74	11.44		1.8202	1.63095
	10.99	11.66		1.34485	0.0453639
	10.75	9.23		2.34342	0.219431
	12.3	12.49		0.475735	0.0989669
	12.32	11.89		8.45588	0.706571
	13.48	11.85		2.39079	0.564187
	11.49	11.2		0.872475	0.0728987
	13.18	11.79		3.47061	0.128804
	12.77	11.98		0.164959	0.232136
	12.08	11.91		1.08967	0.29874
	12.22	11.72		26.7658	0.261258
	12.02	11.78		10.3478	0.167498
	13.52	11.17		0.807194	0.35825
	12.82	11.68		2.78467	0.10463
	13.42	10.86		0.367221	0.175822
	13.62	11.68		2.70806	0.484205
	13.23	11.1		5.24975	0.00630362
	13.24	11.96		2.50293	12.8461
	13.17	11.73		1.60326	0.751408
	11.39	11.14		0.678927	0.172076
	12.5	11.31		1.62473	0.323388
	12.96	11.53		2.51308	0.230165
	12.61	11.74		10.7984	1.13508
	12.58	11.47		11.7525	1.49746
	12.99	12.56		0.106137	0.337465
	12.25	11.56		4.08829	0.11729
	13.72	12		2.06936	0.116198
	12.39	11.19		3.30776	0.282071
	11.24	11.88		1.0424	0.19456
	12.04	11.17		4.89411	2.40999
	12.45	12.72		3.53061	0.0286807
	11.74	11.57		1.11311	0.210137
	12.25	11.77
	12.9	10.94
	12.34	12.29
	12.33	11.88
	11.12	11.44
	9.96	11.64
	11.98	12.29
	12.29	11.91
	13.12	11.34
	11.56	10.95
	12.32	11.52
	12.92	11.11
	12.12	11.44
	12.55	12
	12.47	11.84
	12.51	10.65
	11.53	11.54
	12.11	12.06
	12.48	11.21
	12.84	12.87
	10.64	11.07
	8.72	10.84
	12	11.04
	12.72	12.13
	12.53	12.02
	13.28	11.5
	12.44	12.03
Figure 1F	GSE197056 DGAT2
	Guselkumab				Secukinumab
	NL skin-BL	LS skin-BL	LS skin-W16		NL skin-BL	LS skin-BL	LS skin-W16
	13.1863	12.2243	12.5056		13.0341	11.6631	12.9464
	14.0947	12.5854	14.2431		13.0664	11.7744	12.3961
	13.5836	12.923	12.7682		13.2417	11.1299	11.3761
	14.0063	12.0234	13.5564		12.7987	12.0658	11.7715
	13.3161	11.9054	11.6211		12.8648	11.7748	13.0502
	13.2643	11.1491	11.8746		14.2563	12.3343	13.6296
	12.6678	12.2174	12.3548		13.8426	12.2423	12.9701
	14.1616	12.5575	13.431		11.5265	12.2411	12.5445
	11.8154	11.3745	11.2354		12.7859	11.5122	11.9381
	12.9518	11.7511	12.1618		14.9913	14.7131	15.2557
	12.4704	11.4888	12.9629		13.2524	12.6961	12.8439
	11.8447	11.7181	11.9876		13.0758	11.7151	11.8009
	13.3404	11.6216	12.7733		14.28	11.6519	14.3124
	12.9039	11.6032	11.9095		12.2978	11.6689	12.9471
	13.5933	11.7682	14.4295		13.6211	11.5985	11.3696
					14.4346	14.4895	14.864
Figure 1G	relative DGAT2 expression
	NOR	PSO
	1.06912	0.51259
	1.42759	0.606457
	1.09365	0.30372
Figure 1H	relative DGAT2 expression
	CON	M5
	1.03551	0.767408
	0.824834	0.687176
	1.0385	0.581796
Figure 1I	relative DGAT2 expression
	WT	IMQ
	1.75764	0.406341
	1.08648	0.338679
	0.948087	0.51459

## Sheet: Figure 2
Figure 2E	Relative mRNA expression (Epidermis)
	Il23a			Il17			Il1b			S100A8
	WT	Spry1ΔEpi		WT	Spry1ΔEpi		WT	Spry1ΔEpi		WT	Spry1ΔEpi
	11.8311	40.8305		1.97184	19.0542		17.7466	150.619		14.7888	3112.19
	11.8793	37.8564		0	25.2376		42.5676	99.8989		44.5475	6019.17
	17.9551	40.5132		0	27.3738		23.6251	261.694		22.6801	2257.79
	S100A9			Keratin14			Keratin16			Ki67
	WT	Spry1ΔEpi		WT	Spry1ΔEpi		WT	Spry1ΔEpi		WT	Spry1ΔEpi
	27.6058	2591.37		68554.1	322876		335.213	77498		849.865	5679.97
	55.4368	6201.09		105503	419501		1030.53	90894.3		1189.91	5928.74
	20.7901	2172.39		85206.4	318062		485.733	83651.1		1856.94	4165.2
Figure 2G	Intracellular
	The concentration of triglycerides(mmol/g)			The concentration of diglycerides(mmol/g)
	wt	spko		wt	spko
	0.304366	0.287464		8.72815	15.5393
	0.325232	0.254929		6.22872	8.06784
	0.422418	0.262067		7.29574	10.8139
	0.618943	0.3107		7.03212	13.9191
	0.434482	0.292252		7.38611	9.30348
Figure 2H	Cell supernatant
	The concentration of triglycerides(mmol/g)			The concentration of diglycerides(mmol/g)
	wt	spko		wt	spko
	0.0134463	0.0179742		7.45568	4.97252
	0.0167594	0.0132966		8.27137	4.02752
	0.0140079	0.00784362		12.6034	3.98259
	0.0118094	0.0114321		2.30451	4.60859
	0.00875209	0.0118772		6.50259	3.52391

## Sheet: Figure 3
Figure 3C	relative DGAT2 expression
	WT	Spry1ΔEpi
	5798.21	2141.33
	5848.59	2322.91
	4857.33	2554.52
Figure 3E	Relative expression
	SPRY1			DGAT2
	WT	Spry1ΔEpi		WT	Spry1ΔEpi
	1.04835	0.751022		1.6499	0.482092
	0.739057	0.547236		1.17887	0.45029
	1.38346	0.514564		1.4325	1.02358
	2.3226	0.473264		1.66248	0.440386
Figure 3F	Relative expression
	SPRY1			DGAT2
	con	si-Spry1		con	si-Spry1
	1.075	0.790106		1.30585	0.626621
	0.782518	0.253747		1.19949	0.317943
	0.867116	0.450357		0.668386	0.333963
	0.933789	0.558418		0.923871	0.552959

## Sheet: Figure 4
Figure 4D		Lower abundance	Higher abundance
	MG	-55.5556	0
	DG	-14.2857	19.0476
	TG	-61.2903	0
	SM	-54.0984	6.55738
	CER	-9.85075	54.0299
	HexCer	-40.5063	20.2532
	FA	-19.2308	16.6667
	PC	-44.2105	2.10526
	PE	-57.1429	0
	CE	-7.14286	42.8571
	LPA	-44.4444	0
	LPC	-17.0732	14.6341
	LPE	-21.0526	15.7895
	EtherLPC	0	66.6667
	EtherLPE	0	11.1111
	EtherPC	-18.1818	27.2727
	EtherPE	-25.6757	24.3243
	EtherTG	-6.66667	30
	CAR	-9.52381	33.3333
	FAHFA	-21.0526	31.5789
	SL	-20	32
	SHexCer	-22.7642	26.8293
Figure 4G		wt				spko
	TG 12:0_16:0_18:2	1.14516e+06	880751	632324	789661	206322	100102	222596	280115
	TG 12:0_18:2_18:2	723229	563942	335235	761070	147586	83250.8	152901	224142
	TG 14:0_16:0_16:0	469009	335855	384641	400500	141886	108654	159007	207892
	TG 14:0_16:0_16:1	607065	510937	434483	529242	167372	124258	198567	268977
	TG 14:0_16:0_18:1	2.70446e+06	2.27317e+06	2.45911e+06	2.32689e+06	877691	534574	1.04436e+06	1.15139e+06
	TG 14:0_16:0_18:2	3.73565e+06	3.36283e+06	2.99067e+06	3.48885e+06	1.11977e+06	628234	1.28921e+06	1.53093e+06
	TG 14:0_16:1_18:2	2.66688e+06	2.00233e+06	1.71144e+06	2.60744e+06	517594	248942	614248	765169
	TG 15:0_16:0_16:1	301532	205581	172945	198490	74973.5	85333.6	76717.5	97224.6
	TG 15:0_16:0_18:0	233467	157139	141236	187140	67190	49682.5	89711.1	91275.4
	TG 15:0_16:0_18:1	712484	578220	529561	688305	181805	135559	182022	203407
	TG 15:0_16:0_18:1	153116	134157	112199	164419	50796.7	40700.5	49835.1	59368.2
	TG 15:0_16:0_18:2	1.05526e+06	973064	792297	1.26126e+06	316004	208249	315965	369952
	TG 15:0_16:1_18:2	431552	373409	336261	519869	133619	100883	127098	165364
	TG 16:0_16:0_16:0	3.52474e+06	2.73148e+06	2.81981e+06	3.27593e+06	740648	470885	918268	969437
	TG 16:0_16:0_18:0	1846623	1.11282e+06	1.40984e+06	2.22709e+06	420739	291957	436782	458511
	TG 16:0_16:0_18:0	1.64476e+06	1.4042e+06	1.46684e+06	1.75337e+06	542625	296027	593794	682037
	TG 16:0_16:0_18:1	1.29139e+07	1.12385e+07	1.11801e+07	1.58017e+07	5.30464e+06	2.20636e+06	5.56594e+06	5.20646e+06
	TG 16:0_16:0_18:1	2.3298e+06	2.15599e+06	2.05929e+06	2.39604e+06	1.03452e+06	525988	1.08373e+06	1.25971e+06
	TG 16:0_16:1_18:1	1.803e+07	1.65314e+07	1.55492e+07	1.81022e+07	8.00118e+06	4.0068e+06	8.30146e+06	9.61451e+06
	TG 16:0_16:1_18:2	1.26925e+07	1.12332e+07	1.07204e+07	1.39782e+07	4.2581e+06	2.15641e+06	4.89543e+06	5.83596e+06
	TG 16:0_17:0_18:1	847313	670417	581720	947454	178754	121265	173290	188034
	TG 16:0_17:0_18:1	281580	227602	206343	311270	83060.4	56548.3	75329.5	82636
	TG 16:0_17:1_18:1	1.79498e+06	1.50836e+06	1.37752e+06	2.0799e+06	524976	296802	511188	583898
	TG 16:0_17:1_18:2	2.04155e+06	1.91223e+06	1.53469e+06	2.70198e+06	628514	383053	626470	755291
	TG 16:0_18:0_18:1	7.3234e+06	8.59712e+06	5.85443e+06	13347730	2.13536e+06	1.20455e+06	3.29384e+06	2.41658e+06
	TG 16:0_18:0_18:1	3.23317e+06	2.85354e+06	2.80099e+06	3.48517e+06	1.31648e+06	655625	1.26226e+06	1.46722e+06
	TG 16:0_18:1_18:1	2.21158e+07	2.04238e+07	2.35996e+07	29785091	1.03496e+07	4.567e+06	1.08941e+07	1.31688e+07
	TG 16:0_18:1_19:0	229984	167475	153849	262529	42587.2	10272.8	28733.8	48244.3
	TG 16:0_18:1_19:1	1.19097e+06	1.00266e+06	876701	1.53211e+06	307421	179266	284061	354383
	TG 16:0_18:2_18:3	1.29319e+07	1.01843e+07	9.68228e+06	1.80568e+07	4.33975e+06	2.11325e+06	4.84812e+06	6.27708e+06
	TG 16:1_16:1_18:0	25962.8	23915.5	19673.9	35571	12084.4	6163.88	10352.7	14599.9
	TG 16:1_16:1_18:2	5.88294e+06	4.50814e+06	4.39835e+06	7.30762e+06	1.57801e+06	746793	1.83335e+06	2.26702e+06
	TG 16:1_18:2_18:3	1.26955e+06	883345	791454	2.22486e+06	435198	279208	487498	715565
	TG 17:0_18:1_18:2	1.79269e+06	1.53375e+06	1.39426e+06	2.63121e+06	613606	313904	547233	667338
	TG 17:0_18:1_18:2	322735	271898	245654	390591	114010	69199.2	114773	138708
	TG 18:0_18:1_18:1	8.05594e+06	6.58673e+06	6.32666e+06	1.09162e+07	3.81046e+06	3.26957e+06	2.95057e+06	3.53599e+06
	TG 18:1_18:2_19:1	472751	421835	372595	642444	223514	116268	196677	231387
	TG 9:0_16:1_18:1	34825.8	25644.8	22664.1	36728.9	12699.4	7652.32	9812.45	13041.8
	DG 10:0_24:0	20091.6	21539.9	20684.1	20079.7	4998.02	4979.22	4964.5	5400.39
	DG 14:0_16:0	73514.8	84349.4	78017.7	97636	30040	46461.9	29895.7	41679.7
	DG 16:0_18:0	120584	129493	89785.6	127802	58903.5	43241.5	44062.7	47902.7
	DG 16:0_18:1	132809	134807	112187	190328	67603.5	57342.9	59191.3	80760.6
	DG 16:0_22:0	11626.8	11196.4	11219.6	9207.28	138156	166414	112058	130416
	DG 17:0_18:2	184222	189343	142957	209005	53968.9	50610.9	43204.8	87181.7
	DG 18:0_24:0	19527.8	23634.3	24166.3	12227.5	295909	429594	239151	244822
	DG 19:1_18:2	48326	46671.5	34720.3	53927.1	8653.35	7935.08	6306.08	10060.7
	DG 20:0_20:1	14713	16626.2	16145.9	17448.7	49630.9	45310.5	46968.6	42778.9
	DG 20:0_24:0	15128.1	15869.6	16910.6	9561.98	221915	359193	187190	192262
	DG 20:1_18:2	64742.2	48047	48928.1	52616	239760	351777	254645	131180
	DG 22:0_23:0	6233.21	6895.25	9238.87	4780.22	78176.7	96962.2	64638.4	78414.7
	DG 22:0_24:0	30470.9	31316.9	35421.7	22723.2	314064	522526	289800	296100
	DG 24:0_24:0	91289	75935.2	92484.5	61096.3	404984	472141	399173	416942

## Sheet: Figure 5
Figure 5A	EPA
	WT	Spry1ΔEpi
	12563.9	31018.5
	16610.9	37610.8
	13833.6	30347.5
	17973	29123.7
Figure 5B	relative IL1b expression				relative IL6 expression				relative IL23 expression				relative TNFa expression
	LPS	LPS+EPA	LPS+EPA+DGAT2i		LPS	LPS+EPA	LPS+EPA+DGAT2i		LPS	LPS+EPA	LPS+EPA+DGAT2i		LPS	LPS+EPA	LPS+EPA+DGAT2i
	0.709347	1.20827	2.2599		0.414798	0.0712429	5.35184		0.415859	5.09456	11.8772		0.401466	0.385057	1.2743
	1.38945	5.93901	3.20998		2.17518	0.237004	1.71655		2.11016	21.5135	30.8664		2.26327	4.47417	8.52113
	0.723291	4.79084	3.20619		1.49447	0.198364	2.64932		0.756238	8.26218	15.2597		0.638319	1.12931	3.09184
	1.1996	1.73981	2.98473		0.469186	0.136074	2.72309		2.0143	18.6998	29.0902		0.833459	2.09171	4.78697
Figure 5C	relative IL1b expression				relative IL6 expression				relative IL23 expression				relative TNFa expression
	Poly(I:C)	Poly(I:C)+EPA	Poly(I:C)+EPA+DGAT2i		Poly(I:C)	Poly(I:C)+EPA	Poly(I:C)+EPA+DGAT2i		Poly(I:C)	Poly(I:C)+EPA	Poly(I:C)+EPA+DGAT2i		Poly(I:C)	Poly(I:C)+EPA	Poly(I:C)+EPA+DGAT2i
	2.37723	2.2326	4.74143		1.81295	0.763649	2.97917		0.890107	7.17455	18.4363		0.890107	2.56061	3.55895
	0.717906	3.11943	5.51014		0.419911	1.52964	1.6164		1.08467	18.2661	24.825		1.08467	4.23615	5.06856
	0.551714	3.61093	7.47775		1.24616	1.95077	4.71494		1.03576	12.1422	28.0278		1.03576	3.51317	8.88384
Figure 5D	The concentration of IL23(pg/ml)
	Poly(I:C)	Poly(I:C)+EPA	Poly(I:C)+EPA+DGAT2i
	22.7088	26.3935	40.3276
	25.5045	29.6799	49.816
	18.7647	31.6218	49.0542
	19.7328	27.6843	32.2219
Figure 5F	Keratinocytes
	% of IL22+ keratinocyte					% of IL-1β⁺ keratinocyte					% of IL-1β⁺IL22+ keratinocyte
	CTRL	Poly(I:C)	Poly(I:C)+EPA	Poly(I:C)+EPA+DGAT2i		CTRL	Poly(I:C)	Poly(I:C)+EPA	Poly(I:C)+EPA+DGAT2i		CTRL	Poly(I:C)	Poly(I:C)+EPA	Poly(I:C)+EPA+DGAT2i
	5.68	3.71	23.14	29.51		3.88	4.45	7.94	10.78		0.35	0.39	1.03	2.4
	3.48	4.26	16.2	21.85		2.95	3.24	7.17	9.95		0.22	0.26	0.77	1.04
	13.32	13.22	15.09	21.56		1.28	1.93	2.37	4.64		0.94	0.81	1.55	3.12
	14.36	15.18	20.46	43.76		0.95	1.51	1.61	4.45		0.63	0.85	1.17	3.58
	20.16	20.93	36.68	41.86		0.78	1.23	1.89	2.73		0.39	0.72	1.29	2.12
	18.9	19.71	43.81	52.54		1.04	1.26	1.81	3.11		0.61	0.94	1.38	2.75

## Sheet: Figure 6
Figure 6A	relative DGAT2 expression
	Cell			Supernatant
	NOR	PSO		NOR	PSO
	0.822758	0.599085		0.0567278	0.198745
	0.756079	0.508694		0.036894	0.199248
	0.677222	0.550767		0.0316018	0.246339
Figure 6B	The concentration of DGAT2(ng/ml)
	Cell			Supernatant
	NOR	PSO		NOR	PSO
	28.3828	15.519		0.77867	1.77022
	29.5133	9.82924		0.314368	1.18008
	31.9305	11.4675		0.221091	2.779
	Cell			Supernatant
	WT	Spry1 KO		WT	Spry1 KO
	3.9221	2.20744		1.73773	1.79452
	4.37687	2.14675		1.68004	1.98214
	3.64008	1.78101		1.84078	1.88265
	3.31406	2.26606		1.75795	1.42053
	3.33849	2.87841		1.60307	1.61587
Figure 6D	CD8+ Tcells
	% of TNFa+ cells			% of INFγ+ cells			% of CD25+ cells
	CTRL	DGAT2		CTRL	DGAT2		CTRL	DGAT2
	28.21	31.01		24.66	31.59		18.05	23.78
	53.44	58.98		42.02	49.61		33.7	35.49
	35.25	35.19		35.64	39.15		19.86	21.14
	33.37	37.48		66.93	71.45		40.68	44.94
	7.79	14.57		33.29	40.69		17.45	27.42
	15.69	16.85		30.98	33.7		14.63	15.07
Figure 6G	CD8+ Tcells
	% of proliferating cells
	CTRL	DGAT2
	55.34	62.74
	50.99	60.29
	48.32	53.17
	66.74	71.64
	62.96	63.88
	57.32	62.48
	65.36	70.19
Figure 6I	Apoptotic rate in CD8⁺ t cells (%)
	CTRL	DGAT2
	48.35	43.35
	51.57	43.85
	55.86	49.1
	64.59	55.69
	52.37	48.84
	59.29	58.63

## Sheet: Figure S1
Figure S1B	Oil Red O intensity (average red pixel density)
	NHEK	PLEK
	28.492	25.621
	32.302	23.549
	41.365	30.017
	31.998	22.894

## Sheet: Figure S3
Figure S3B	GSE30999			GSE13355
	spry1	dgat2		spry1	dgat2
	12.75	13.02		0.754203	6.4525
	12.04	12.06		1.87271	2.08482
	12.56	12.53		3.85835	4.17302
	12.28	11.79		1.93563	1.43328
	12.65	13.39		1.58121	1.26219
	11.81	12.41		1.21179	1.77864
	12.76	12.45		1.43427	0.949174
	11.91	11.82		5.84884	0.659424
	13.02	11.02		1.87497	0.475064
	12.42	11.49		2.16758	1.21675
	12.51	12.44		0.344172	0.978097
	12.31	12.03		3.98258	0.725952
	12.56	12.02		1.09537	3.35728
	12.95	11.44		1.54777	3.69369
	12	11.28		1.44329	0.961614
	12.58	10.96		1.17938	3.89472
	12.08	12.08		1.24023	2.49634
	12.3	13.56		2.13658	4.03883
	11.96	11.55		2.46078	1.00377
	12.8	12.4		1.11007	11.6401
	12.06	10.78		1.3384	1.08244
	12.81	10.56		1.82701	1.49835
	12.07	11.26		0.295818	0.585655
	12.06	12.13		2.72966	1.92017
	12.74	12.06		0.900395	1.19487
	12.01	10.98		1.53944	1.02597
	12.77	12.72		0.185313	1.8202
	12.69	12.69		0.994175	1.34485
	12.15	11.94		0.331156	2.34342
	12.8	13.59		2.92671	0.475735
	12.26	12		1.90274	8.45588
	12.5	11.55		1.00105	2.39079
	12.37	11.94		1.92232	0.872475
	12.61	12.53		1.95046	3.47061
	12.09	12.42		6.53639	0.164959
	12.69	12.63		1.42054	1.08967
	11.88	11.51		0.758385	26.7656
	12.51	12.9		0.579177	10.3477
	12.38	12.18		2.98062	0.807194
	11.46	13.25		0.837678	2.78467
	11.67	11.49		1.66503	0.367221
	12.46	13.04		1.04454	2.70806
	11.85	11.39		2.28112	5.24976
	12.51	12.37		1.09587	2.50293
	12.13	11.99		1.15527	1.60326
	12.3	10.28		0.431279	0.678927
	11.88	11.27		1.51484	1.62473
	11.9	13.63		0.947113	2.51308
	11.75	11.44		0.898018	10.7984
	12.31	13.85		2.24979	11.7525
	11.6	13.02		3.47894	0.106137
	12.48	12.59		2.15105	4.08829
	11.81	11.21		1.80889	2.06936
	12.07	12.81		1.1245	3.30776
	11.58	11.63		0.70444	1.0424
	12.3	12.14		1.31123	4.89411
	11.47	11.16		1.28744	3.53061
	12.65	11.74		1.78707	1.11311
	12.12	11.44		0.095612	0.590635
	11.87	10.99		0.757895	0.182701
	11.73	11.66		0.520916	0.33152
	11.47	10.75		0.799755	0.082225
	11.42	9.23		0.584034	1.12466
	12.21	12.3		0.09885	0.207327
	12.07	12.49		0.639895	0.62771
	12.35	12.32		0.333913	1.1
	11.78	11.89		0.626096	0.04129
	12.29	13.28		0.188751	0.065027
	12.2	13.48		0.328621	0.326555
	11.88	11.85		0.607982	0.394392
	12.71	11.49		0.181113	0.348419
	12.16	11.2		0.165477	0.290673
	12.28	13.18		0.242999	0.259209
	12.09	11.79		0.626513	0.597163
	12.54	12.77		0.282639	0.168241
	12.15	11.98		0.910588	0.239397
	12.62	12.08		0.486193	0.020173
	12.07	11.91		0.279756	1.03959
	12.73	12.22		0.934874	0.238346
	12.05	11.72		0.454913	0.351649
	12.71	12.02		0.801658	0.213838
	12.45	11.78		0.188096	0.169908
	12.32	11.5		1.29664	0.566488
	12.54	13.52		0.1359	0.178036
	12.02	11.17		0.6133	1.63095
	12.45	12.53		0.200081	0.045364
	12.64	12.82		0.097878	0.219431
	11.77	11.68		0.256781	0.098968
	11.65	13.42		0.345043	0.706571
	11.66	10.86		0.357121	0.564187
	12.42	13.62		0.790449	0.072898
	12.1	11.68		0.282638	0.128804
	12.59	13.23		0.48064	0.232136
	11.95	11.1		1.02431	0.29874
	12.53	13.24		0.732049	0.261258
	11.54	11.96		0.220244	0.167498
	12.66	13.17		0.501483	0.35825
	11.74	11.73		0.280018	0.10463
	12.23	11.39		0.586993	0.175822
	11.98	11.14		0.27719	0.484205
	12.57	12.5		1.03037	0.006304
	11.98	11.31		0.572966	12.8461
	12.56	12.96		0.47103	0.751408
	11.59	11.53		0.308463	0.172076
	12.52	12.61		0.602429	0.323388
	12.31	11.74		0.277759	0.230165
	12.72	12.58		0.147507	1.13508
	11.87	11.47		0.644208	1.49746
	12.41	12.99		0.692271	0.337465
	12.16	12.56		0.231345	0.11729
	12.4	12.25		0.338794	0.116198
	11.84	11.56		0.603608	0.282071
	12.3	13.72		0.612425	0.19456
	12.28	12		0.452328	2.40999
	12.4	12.39		1.41219	0.028681
	11.88	11.19		0.399063	0.210137
	12.4	11.24
	11.83	11.88
	12.81	12.04
	11.95	11.17
	12.21	12.45
	12.64	12.72
	12.48	11.74
	11.66	11.57
	12.37	12.25
	12.37	11.77
	12.04	12.9
	11.08	10.94
	12.53	12.34
	11.87	12.29
	12.3	12.33
	11.67	11.88
	12.28	11.12
	11.73	11.44
	12.56	9.96
	11.71	11.64
	12.51	11.98
	12.34	12.29
	12.6	12.29
	11.94	11.91
	11.85	13.12
	11.95	11.34
	12.06	11.56
	10.89	10.95
	12.51	12.32
	12.28	11.52
	12.48	12.92
	11.59	11.11
	12.38	12.12
	11.97	11.44
	12.7	12.55
	12.03	12
	12.56	12.47
	11.68	11.84
	12.43	12.51
	11.49	10.65
	12.31	11.53
	11.81	11.54
	12.44	12.11
	12.27	12.06
	12.61	12.48
	11.53	11.21
	12.66	12.84
	12.12	12.87
	11.93	10.64
	11.47	11.07
	12.69	8.72
	12.09	10.84
	12.78	12
	11.49	11.04
Figure S3D	Relative expression
	SPRY1			DGAT2
	Control	SPRY1-OE		Control	SPRY1-OE
	0.0101222	1.03955		0.612939	0.483238
	0.0189867	1.00642		0.385908	0.524446
	0.0227102	0.813785		0.540505	0.820305

## Sheet: Figure S4
Figure S4C		wt				spko
	TG 14:0_16:0_16:1	72840.2	115480	98663	89446.4	49407.4	77065.7	50632.8	60231.5
	TG 16:0_18:0_19:0	34449.4	36029.3	16505.5	16239.8	122904	133188	38712.2	283601
Figure S4D		wt				spko
	DG 18:1_20:4	22249.6	17584.9	9644.74	16934.9	27265.6	41016.9	33968.7	36026.3
	DG 18:2_18:2	70685.1	30842.2	30223.5	40669.1	88652.9	60483.5	108836	73154.5
	DG 18:2_20:4	20255.9	23041	14337.6	17046.7	22583.9	35791.7	36015.5	30710
	DG 20:1_18:2	14076.4	8261.87	5765.15	10687.9	19454.2	17975.4	13623.6	46280.2

## Sheet: Figure S5
Figure S5C	Keratinocytes
	% of IL22+ keratinocyte				% of IL-1β⁺ keratinocyte
	EPA+DGAT2i	Psoriasis	Poly(I:C)+EPA+DGAT2i		EPA+DGAT2i	Psoriasis	Poly(I:C)+EPA+DGAT2i
	0.66	1.87	2.51		0.31	0.56	1.14
	0.81	1.06	1.2		0.32	0.52	0.67
	0.78	1.64	1.87		0.47	1.13	1.46
Figure S5D	MAPK Pathway
	Relative p-erk/erk					Relative p-p38/p38					Relative p-jnk/jnk
	CTRL	Poly(I:C)	Poly(I:C)+EPA	Poly(I:C)+EPA+DGAT2i		CTRL	Poly(I:C)	Poly(I:C)+EPA	Poly(I:C)+EPA+DGAT2i		CTRL	Poly(I:C)	Poly(I:C)+EPA	Poly(I:C)+EPA+DGAT2i
	0.715693	0.848949	1.23406	1.37023		0.326723	0.791972	0.960629	1.1484		1.06292	2.60803	3.02284	6.0893
	0.492863	0.641056	0.795718	0.940056		0.282739	0.732529	0.967912	1.24132		0.580082	0.540494	4.13779	5.42709
	0.552061	0.556056	0.668623	0.807743		0.208075	0.61078	1.11947	1.32154		0.521905	1.37088	1.6913	4.43955
Figure S5E	NFkB Pathway
	Relative p-p65/p65					Relative (p-Ikka/b)/Ikkb
	CTRL	Poly(I:C)	Poly(I:C)+EPA	Poly(I:C)+EPA+DGAT2i		CTRL	Poly(I:C)	Poly(I:C)+EPA	Poly(I:C)+EPA+DGAT2i
	0.404012	0.815146	0.926853	1.67051		1.03296	0.859463	1.01709	1.32973
	0.21849	0.650943	1.21651	2.12758		1.20016	1.26503	1.4494	1.38215
	0.166254	0.603993	0.887415	1.85229		0.802748	0.870479	0.996431	2.12201

[truncated: 1 more sheets: Figure S6]
